# Supplementary material for: The 1,3-Dioctadecyl-1H-imidazol-3-ium Based Potentiometric Surfactant Sensor for Detecting Cationic Surfactants in Commercial Products
Source: Sensors (Basel). 2022 Nov 25;22(23):9141. doi: 10.3390/s22239141 (PMC9739083; doi:10.3390/s22239141)
Supplement: Supplementary file 1 [file sensors-22-09141-s001.zip]

Archive with 1 entries (1 files):
- sensors-1990192-supplementary.pdf
